# Supplementary material for: Pre-sleep screen time and screen time addiction as shared determinants of poor sleep and obesity in adolescents aged 11–14 years in Scotland
Source: BMC Glob Public Health. 2025 May 7;3:42. doi: 10.1186/s44263-025-00160-y (PMC12060382; doi:10.1186/s44263-025-00160-y)
Supplement: Supplementary file 1 — Additional file 1: Regression. Excel spreadsheet containing full regression analysis outputs, including coefficients, standard errors, confidence intervals, and significance values for each screen time variable in relation to sleep and adiposity outcomes in the TSWS dataset. [file 44263_2025_160_MOESM1_ESM.xlsx]

## Sheet: Key
	Additional file 1 - Regression analyses		Description: Excel spreadsheet containing full regression analysis outputs, including coefficients, standard errors, confidence intervals, and significance values for each screen time variable in relation to sleep and adiposity outcomes in the TSWS dataset.
	Tab key:
	Adispoity outcomes		Pre-sleep outcomes		Screen time variables (ST)
	BF%	Body fat percentage	Chron	Chronotype	Tim	Timing of screen time
	BMIp	Body mass index percentile	SHab	Sleep habits	Quan	Quantity of screen time
			Insom	Insomnia symptoms	Loc	Location of screen time
			SOvar	Sleep onset variability	Ad	Screen time addiction

## Sheet: Pre-sleep.ST
	Pearson correlation table between pre-sleep outcomes of the adolescent participant and continuous screen time variables of the adolescent participant																Means and standard deviations of pre-sleep outcomes and screentime behaviours
		1	2	3	4	5	6	7	8	9	10	11	12	13	14		a. Late-night screen time WD and pre-sleep outcomes
	1. Chronotype	--																	Late-night screen time WD
	2. Sleep habits	-0.785	--																Never	1-2 days a week	3-4 days a week	5 days a week
	3. Insomnia symptoms	-0.813	0.745	--													Chronotype	N	19	12	12	19
	4. Sleep onset WD	-0.815	0.672	0.822	--													Mean	55.4	49.3	44.7	28.7
	5. Sleep onset WE	-0.8	0.68	0.735	0.893	--												SD	9.5	5.8	10.1	8.2
	6. Sleep onset var	-0.827	0.619	0.785	0.867	0.808	--										Sleep habits	N	19	12	12	19
	7. Sleep onset latency WD	-0.594	0.514	0.598	0.595	0.575	0.637	--										Mean	40.4	44.3	49.1	60.7
	8. Sleep onset latency WE	-0.447	0.403	0.347	0.413	0.405	0.407	0.793	--									SD	11.1	8.8	10.5	11
	9. Quantity of screen time WD	-0.76	0.632	0.757	0.818	0.751	0.78	0.656	0.493	--							Insomnia symptoms	N	19	12	12	19
	10. Quantity of screen time WE	-0.781	0.67	0.78	0.798	0.743	0.79	0.636	0.471	0.952	--							Mean	3.8	6.2	13.4	23.5
	11. Quantity of screen time var	-0.183	0.221	0.21	0.088	0.107	0.179	0.05	0.014	0.038	0.334	--						SD	4.7	2.6	7.9	5
	12. Videogaming addiction	-0.744	0.614	0.874	0.752	0.695	0.744	0.507	0.304	0.656	0.663	0.146	--				Sleep onset WD	N	19	12	12	19
	13. Social media addiction	-0.773	0.664	0.856	0.774	0.674	0.796	0.634	0.378	0.761	0.768	0.169	0.734	--				Mean	22:03:00	22:46:00	23:44:00	00:35:00
	14. Mobile phone addiction	-0.838	0.709	0.855	0.865	0.795	0.816	0.661	0.448	0.806	0.794	0.106	0.747	0.908	--			SD	00:32:00	00:53:00	00:49:00	00:32:00
																	Sleep onset WE	N	19	12	12	19
	Key: var – variability; WD – weekday; WE – weekend																	Mean	22:42:00	23:52:00	00:36:00	01:55:00
	Blue – Positive association (for example, as insomnia symptoms increased, the quantity of screen time on a weekday increased)																	SD	01:02:00	00:52:00	01:31:00	01:01:00
	Yellow – Negative association (for example, a later chronotype (lower score) is associated with an increased quantity of screen time on a weekday)																Sleep onset variability	N	19	12	12	19
																		Mean	00:54:00	01:44:00	02:12:00	03:16:00
																		SD	00:14:00	00:33:00	00:51:00	00:38:00
																	Sleep onset latency WD	N	19	12	12	19
																		Mean	14	32.3	48.5	52
																		SD	8.7	19.6	19.2	15.4
																	Sleep onset latency WE	N	19	12	12	19
																		Mean	14.2	36.7	41.9	48.3
																		SD	11.2	30.3	20.7	28.9
																	b. Late-night screen time WE and pre-sleep outcomes
																			Late-night screen time WE
																			Never	One day on the weekend	Both days on the weekend
																	Chronotype	N	17	26	19
																		Mean	56.6	44.8	31.4
																		SD	9.1	9.3	11.4
																	Sleep habits	N	17	26	19
																		Mean	39.8	47	60.1
																		SD	11.5	10.5	10.5
																	Insomnia symptoms	N	17	26	19
																		Mean	3.2	9.5	23.7
																		SD	3.1	7.5	3.4
																	Sleep onset WD	N	17	26	19
																		Mean	21:59:00	23:17:00	00:27:00
																		SD	00:35:00	01:00:00	00:40:00
																	Sleep onset WE	N	17	26	19
																		Mean	22:41:00	00:16:00	01:44:00
																		SD	01:03:00	01:21:00	01:13:00
																	Sleep onset variability	N	17	26	19
																		Mean	00:58:00	02:00:00	03:03:00
																		SD	00:23:00	00:50:00	00:56:00
																	Sleep onset latency WD	N	17	26	19
																		Mean	12.3	38.9	52.8
																		SD	6.8	20.4	14.2
																	Sleep onset latency WE	N	17	26	19
																		Mean	12.6	43.8	40.9
																		SD	10.8	27.8	25.7
																	c. Early morning screen time WD and pre-sleep outcomes
																			Early morning screen time WD
																			Never	1-2 days a week	3-4 days a week	5 days a week
																	Chronotype	N	20	13	8	21
																		Mean	55.5	49.9	41.4	30.3
																		SD	9.2	7.5	9.6	8.9
																	Sleep habits	N	20	13	8	21
																		Mean	38.4	49.2	42.9	61.4
																		SD	9.6	10.8	5.3	9
																	Insomnia symptoms	N	20	13	8	21
																		Mean	3.5	7.5	13.4	22.8
																		SD	4.3	4.5	8.5	5.4
																	Sleep onset WD	N	20	13	8	21
																		Mean	22:18:00	22:48:00	23:24:00	00:29:00
																		SD	00:53:00	00:50:00	00:59:00	00:43:00
																	Sleep onset WE	N	20	13	8	21
																		Mean	22:54:00	23:49:00	00:05:00	01:57:00
																		SD	01:12:00	00:54:00	00:57:00	01:15:00
																	Sleep onset variability	N	20	13	8	21
																		Mean	01:03:00	01:42:00	02:30:00	03:01:00
																		SD	00:30:00	00:35:00	00:54:00	00:54:00
																	Sleep onset latency WD	N	20	13	8	21
																		Mean	13.8	35.8	52.2	50.8
																		SD	7.3	20.6	20.7	14.6
																	Sleep onset latency WE	N	20	13	8	21
																		Mean	13.5	36.8	45.3	48.6
																		SD	9.1	28.9	32.6	23.7
																	d. Early morning screen time WE and pre-sleep outcomes
																			Early morning screen time WE
																			Never	One day on the weekend	Both days on the weekend
																	Chronotype	N	17	20	25
																		Mean	55.9	50.4	30.8
																		SD	9.7	6.7	8.3
																	Sleep habits	N	17	20	25
																		Mean	38.4	44.9	59.6
																		SD	10.5	8.2	10.5
																	Insomnia symptoms	N	17	20	25
																		Mean	2.6	8.9	21.2
																		SD	3.1	6.3	6.9
																	Sleep onset WD	N	17	20	25
																		Mean	22:03:00	22:59:00	00:22:00
																		SD	00:41:00	00:54:00	00:43:00
																	Sleep onset WE	N	17	20	25
																		Mean	22:42:00	23:50:00	01:42:00
																		SD	01:08:00	00:54:00	01:18:00
																	Sleep onset variability	N	17	20	25
																		Mean	00:58:00	01:44:00	03:01:00
																		SD	00:25:00	00:42:00	00:51:00
																	Sleep onset latency WD	N	17	20	25
																		Mean	12.4	38.8	49.4
																		SD	5.5	23.2	14.6
																	Sleep onset latency WE	N	17	20	25
																		Mean	12.9	37	46.8
																		SD	8.6	28.9	25.3
																	e. Location of screen time and pre-sleep outcomes
																			Phone use in bed		Phone in bedroom overnight		Phone as an alarm
																			No	Yes	No	Yes	No	Yes
																	Chronotype	N	21	41	19	43	29	33
																		Mean	55.4	38.1	56.8	38.3	53.9	35.2
																		SD	9	12	8.4	11.8	9.3	10.8
																	Sleep habits	N	21	41	19	43	29	33
																		Mean	40.4	53.4	41.4	52.4	40.2	56.8
																		SD	10.4	12.5	9.9	13.2	9.7	10.9
																	Insomnia symptoms	N	21	41	19	43	29	33
																		Mean	3.7	16.5	3.3	16	3.7	19.6
																		SD	3.1	9.2	2.9	9.2	2.9	7.3
																	Sleep onset WD	N	21	41	19	43	29	33
																		Mean	22:21:00	23:46:00	22:15:00	23:45:00	22:19:00	00:09:00
																		SD	00:47:00	01:08:00	00:29:00	01:11:00	00:44:00	00:54:00
																	Sleep onset WE	N	21	41	19	43	29	33
																		Mean	23:09:00	00:51:00	23:01:00	00:50:00	23:06:00	01:19:00
																		SD	01:03:00	01:40:00	00:54:00	01:39:00	01:08:00	01:24:00
																	Sleep onset variability	N	21	41	19	43	29	33
																		Mean	01:05:00	02:32:00	01:01:00	02:29:00	01:12:00	02:46:00
																		SD	00:32:00	01:00:00	00:24:00	01:00:00	00:34:00	00:55:00
																	Sleep onset latency WD	N	21	41	19	43	29	33
																		Mean	14.1	47	14.7	45.2	21.8	48.2
																		SD	7.6	18.5	7.9	19.9	17.7	18
																	Sleep onset latency WE	N	21	41	19	43	29	33
																		Mean	14.2	44.7	14.6	43.1	25.1	42.5
																		SD	12	26.7	12	27.2	26.9	24.6
																	Key: N – number; SD – standard deviation; WD – weekday; WE - weekend. Red – poorer sleep; green – healthier sleep

## Sheet: BF%.Tim
Blockwise regression analyses - Body fat percentage - Timing of screentime
Variable (ref group)	Model 1							Model 2							Model 3							Model 4
	B	SE	β	t	p	CI (lower)	CI (upper)	B	SE	β	t	p	CI (lower)	CI (upper)	B	SE	β	t	p	CI (lower)	CI (upper)	B	SE	β	t	p	CI (lower)	CI (upper)
Timing of screentime
Constant	19.749	2.182		9.052	<.001	15.384	24.115	10.1	9.597		1.053	0.297	-9.14	29.34	71.073	9.657		7.36	<.001	51.703	90.442	39.756	8.997		4.419	<.001	21.693	57.819
Gender (female)	6.246	2.817	0.274	2.217	0.03	0.609	11.882	7.544	2.721	0.331	2.772	0.008	2.088	12.999	5.689	1.815	0.25	3.135	0.003	2.049	9.328	2.995	1.445	0.132	2.073	0.043	0.094	5.897
Ethnicity (white)	-4.156	3.557	-0.144	-1.168	0.247	-11.273	2.962	-1.777	3.695	-0.062	-0.481	0.633	-9.186	5.632	0.094	2.456	0.003	0.038	0.969	-4.832	5.021	1.575	1.907	0.055	0.826	0.413	-2.254	5.403
Maternal employment status:												0.606							0.231							0.023
(full time)								ref	ref	ref			ref	ref	ref	ref	ref			ref	ref	ref	ref	ref			ref	ref
part time								4.104	3.147	0.171			-2.205	10.412	-3.937	2.293	-0.164			-8.536	0.662	-3.848	1.756	-0.16			-7.372	-0.323
other								-0.398	4.407	-0.011			-9.233	8.437	-7.782	3.047	-0.217			-13.893	-1.671	-7.219	2.332	-0.201			-11.9	-2.538
Maternal night shifts (never)								9.675	3.469	0.41	2.789	0.007	2.721	16.629	6.381	2.329	0.27	2.739	0.008	1.709	11.053	2.462	1.88	0.104	1.31	0.196	-1.312	6.237
Maternal late shifts (never)								-2.025	3.893	-0.076	-0.52	0.605	-9.83	5.781	-4.775	2.598	-0.18	-1.838	0.072	-9.985	0.435	-0.339	2.099	-0.013	-0.162	0.872	-4.554	3.875
Maternal BMI								0.206	0.302	0.084	0.681	0.499	-0.4	0.811	-0.181	0.205	-0.074	-0.884	0.381	-0.593	0.23	-0.228	0.156	-0.094	-1.461	0.15	-0.542	0.086
Quality of life															-0.433	0.052	-0.795	-8.382	<.001	-0.537	-0.33	-0.175	0.058	-0.321	-2.998	0.004	-0.292	-0.058
Late night ST																						2.862	0.734	0.48	3.9	<.001	1.389	4.336
Early morning ST																						1.092	0.725	0.192	1.506	0.138	-0.364	2.547
R²				0.099							0.29							0.695							0.83
Adj. R²				0.068							0.198							0.649							0.796
ΔAdj. R²											0.13							0.451							0.147
p-value				0.047							0.007							<.001							<.001

## Sheet: BF%.Quan
Blockwise regression analyses - Body fat percentage - Quantity of screentime
Variable (ref group)	Model 1							Model 2							Model 3							Model 4
	B	SE	β	t	p	CI (lower)	CI (upper)	B	SE	β	t	p	CI (lower)	CI (upper)	B	SE	β	t	p	CI (lower)	CI (upper)	B	SE	β	t	p	CI (lower)	CI (upper)
Body fat percentage
Constant	19.749	2.182		9.052	<.001	15.384	24.115	10.1	9.597		1.053	0.297	-9.14	29.34	71.073	9.657		7.36	<.001	51.703	90.442	43.167	12.894		3.348	0.002	17.28	69.053
Gender (female)	6.246	2.817	0.274	2.217	0.03	0.609	11.882	7.544	2.721	0.331	2.772	0.008	2.088	12.999	5.689	1.815	0.25	3.135	0.003	2.049	9.328	4.267	1.777	0.187	2.401	0.02	0.7	7.834
Ethnicity (white)	-4.156	3.557	-0.144	-1.168	0.247	-11.273	2.962	-1.777	3.695	-0.062	-0.481	0.633	-9.186	5.632	0.094	2.456	0.003	0.038	0.969	-4.832	5.021	0.04	2.3	0.001	0.017	0.986	-4.577	4.657
Maternal employment status:												0.606							0.231							0.181
(full time)								ref	ref	ref			ref	ref	ref	ref	ref			ref	ref	ref	ref	ref			ref	ref
part time								4.104	3.147	0.171			-2.205	10.412	-3.937	2.293	-0.164			-8.536	0.662	-2.522	2.214	-0.105			-6.966	1.923
other								-0.398	4.407	-0.011			-9.233	8.437	-7.782	3.047	-0.217			-13.893	-1.671	-5.992	2.948	-0.167			-11.91	-0.074
Maternal night shifts (never)								9.675	3.469	0.41	2.789	0.007	2.721	16.629	6.381	2.329	0.27	2.739	0.008	1.709	11.053	6.572	2.193	0.279	2.997	0.004	2.17	10.974
Maternal late shifts (never)								-2.025	3.893	-0.076	-0.52	0.605	-9.83	5.781	-4.775	2.598	-0.18	-1.838	0.072	-9.985	0.435	-3.886	2.45	-0.146	-1.587	0.119	-8.804	1.031
Maternal BMI								0.206	0.302	0.084	0.681	0.499	-0.4	0.811	-0.181	0.205	-0.074	-0.884	0.381	-0.593	0.23	-0.124	0.197	-0.051	-0.632	0.53	-0.52	0.271
Quality of life															-0.433	0.052	-0.795	-8.382	<.001	-0.537	-0.33	-0.254	0.076	-0.466	-3.346	0.002	-0.406	-0.102
Quantity of ST WD																						0.291	0.553	0.134	0.527	0.6	-0.818	1.401
Quantity of ST WE																						0.493	0.5	0.243	0.985	0.329	-0.511	1.497
R²				0.099							0.29							0.695							0.743
Adj. R²				0.068							0.198							0.649							0.692
ΔAdj. R²											0.13							0.451							0.043
p-value				0.047							0.007							<.001							<.001

## Sheet: BF%.Loc
Blockwise regression analyses - Body fat percentage - Location of screentime
Variable (ref group)	Model 1							Model 2							Model 3							Model 4
	B	SE	β	t	p	CI (lower)	CI (upper)	B	SE	β	t	p	CI (lower)	CI (upper)	B	SE	β	t	p	CI (lower)	CI (upper)	B	SE	β	t	p	CI (lower)	CI (upper)
Location of screentime
Constant	19.749	2.182		9.052	<.001	15.384	24.115	10.1	9.597		1.053	0.297	-9.14	29.34	71.073	9.657		7.36	<.001	51.703	90.442	49.414	9.981		4.951	<.001	29.365	69.462
Gender (female)	6.246	2.817	0.274	2.217	0.03	0.609	11.882	7.544	2.721	0.331	2.772	0.008	2.088	12.999	5.689	1.815	0.25	3.135	0.003	2.049	9.328	1.405	1.706	0.062	0.823	0.414	-2.022	4.832
Ethnicity (white)	-4.156	3.557	-0.144	-1.168	0.247	-11.273	2.962	-1.777	3.695	-0.062	-0.481	0.633	-9.186	5.632	0.094	2.456	0.003	0.038	0.969	-4.832	5.021	-1.512	2.068	-0.053	-0.731	0.468	-5.666	2.643
Maternal employment status:												0.606							0.231							0.52
(full time)								ref	ref	ref			ref	ref	ref	ref	ref			ref	ref	ref	ref	ref	ref
part time								4.104	3.147	0.171			-2.205	10.412	-3.937	2.293	-0.164			-8.536	0.662	-3.168	1.913	-0.132			-7.01	0.673
other								-0.398	4.407	-0.011			-9.233	8.437	-7.782	3.047	-0.217			-13.893	-1.671	-6.536	2.59	-0.182			-11.739	-1.333
Maternal night shifts (never)								9.675	3.469	0.41	2.789	0.007	2.721	16.629	6.381	2.329	0.27	2.739	0.008	1.709	11.053	3.751	2.03	0.159	1.848	0.071	-0.326	7.827
Maternal late shifts (never)								-2.025	3.893	-0.076	-0.52	0.605	-9.83	5.781	-4.775	2.598	-0.18	-1.838	0.072	-9.985	0.435	-2.28	2.275	-0.086	-1.002	0.321	-6.849	2.29
Maternal BMI								0.206	0.302	0.084	0.681	0.499	-0.4	0.811	-0.181	0.205	-0.074	-0.884	0.381	-0.593	0.23	-0.15	0.174	-0.062	-0.863	0.392	-0.5	0.199
Quality of life															-0.433	0.052	-0.795	-8.382	<.001	-0.537	-0.33	-0.272	0.059	-0.499	-4.613	<.001	-0.39	-0.154
Phone in bed																						9.452	2.891	0.394	3.269	0.002	3.644	15.259
Phone in bedroom																						-0.343	2.822	-0.014	-0.122	0.904	-6.011	5.325
Phone as alarm																						3.053	2.614	0.134	1.168	0.248	-2.198	8.304
R²				0.099							0.29							0.695							0.804
Adj. R²				0.068							0.198							0.649							0.761
ΔAdj. R²											0.13							0.451							0.112
p-value				0.047							0.007							<.001							<.001

## Sheet: BF%.Ad
Blockwise regression analyses - Body fat percentage - Screentime addiction
Variable (ref group)	Model 1							Model 2							Model 3							Model 4
	B	SE	β	t	p	CI (lower)	CI (upper)	B	SE	β	t	p	CI (lower)	CI (upper)	B	SE	β	t	p	CI (lower)	CI (upper)	B	SE	β	t	p	CI (lower)	CI (upper)
Body fat percentage
Constant	19.749	2.182		9.052	<.001	15.384	24.115	10.1	9.597		1.053	0.297	-9.14	29.34	71.073	9.657		7.36	<.001	51.703	90.442	16.19	12.157		1.332	0.189	-8.228	40.609
Gender (female)	6.246	2.817	0.274	2.217	0.03	0.609	11.882	7.544	2.721	0.331	2.772	0.008	2.088	12.999	5.689	1.815	0.25	3.135	0.003	2.049	9.328	2.568	1.772	0.113	1.449	0.154	-0.991	6.128
Ethnicity (white)	-4.156	3.557	-0.144	-1.168	0.247	-11.273	2.962	-1.777	3.695	-0.062	-0.481	0.633	-9.186	5.632	0.094	2.456	0.003	0.038	0.969	-4.832	5.021	-1.285	1.949	-0.045	-0.659	0.513	-5.2	2.629
Maternal employment status:												0.606							0.231							0.18
(full time)								ref	ref	ref			ref	ref	ref	ref	ref			ref	ref	ref	ref	ref			ref	re+X+N9:AC9
part time								4.104	3.147	0.171			-2.205	10.412	-3.937	2.293	-0.164			-8.536	0.662	-2.374	1.784	-0.099			-5.957	1.208
other								-0.398	4.407	-0.011			-9.233	8.437	-7.782	3.047	-0.217			-13.893	-1.671	-3.502	2.555	-0.098			-8.633	1.629
Maternal night shifts (never)								9.675	3.469	0.41	2.789	0.007	2.721	16.629	6.381	2.329	0.27	2.739	0.008	1.709	11.053	1.478	1.979	0.063	0.747	0.459	-2.498	5.454
Maternal late shifts (never)								-2.025	3.893	-0.076	-0.52	0.605	-9.83	5.781	-4.775	2.598	-0.18	-1.838	0.072	-9.985	0.435	-1.356	2.127	-0.051	-0.637	0.527	-5.628	2.917
Maternal BMI								0.206	0.302	0.084	0.681	0.499	-0.4	0.811	-0.181	0.205	-0.074	-0.884	0.381	-0.593	0.23	-0.027	0.16	-0.011	-0.169	0.867	-0.348	0.294
Quality of life															-0.433	0.052	-0.795	-8.382	<.001	-0.537	-0.33	-0.065	0.073	-0.12	-0.893	0.376	-0.212	0.081
Videogaming addiction																						0.333	0.138	0.281	2.406	0.02	0.055	0.611
Social media addiction																						0.372	0.162	0.37	2.294	0.026	0.046	0.697
Mobile phone addiction																						0.147	0.127	0.193	1.158	0.253	-0.108	0.401
R²				0.099							0.29							0.695							0.804
Adj. R²				0.068							0.198							0.649							0.761
ΔAdj. R²											0.13							0.451							0.112
p-value				0.047							0.007							<.001							<.001

## Sheet: BMIp.Tim
Blockwise regression analyses - Body mass index percentile - Timing of screentime
Variable (ref grup)	Model 1							Model 2							Model 3							Model 4
	B	SE	β	t	p	CI (lower)	CI (upper)	B	SE	β	t	p	CI (lower)	CI (upper)	B	SE	β	t	p	CI (lower)	CI (upper)	B	SE	β	t	p	CI (lower)	CI (upper)
BMIp
Constant	67.056	6.214		10.792	<.001	54.618	79.495	-43.673	24.572		-1.777	0.081	-92.959	5.612	-0.598	36.384		-0.016	0.987	-73.608	72.413	-27.864	44.769		-0.622	0.537	-117.785	62.057
Gender (female)	-7.068	8.077	-0.111	-0.875	0.385	-23.236	9.1	-6.745	6.882	-0.106	-0.98	0.332	-20.549	7.059	-8.091	6.839	-0.127	-1.183	0.242	-21.814	5.632	-9.982	7.201	-0.157	-1.386	0.172	-24.444	4.481
Ethnicity (white)	-18.439	10.147	-0.231	-1.817	0.074	-38.751	1.872	-13.429	9.425	-0.168	-1.425	0.16	-32.332	5.474	-12.036	9.334	-0.151	-1.29	0.203	-30.766	6.693	-10.053	9.589	-0.126	-1.048	0.299	-29.314	9.207
Maternal employment status:												0.015							0.093							0.053
(full time)								ref	ref	ref			ref	ref	ref	ref	ref			ref	ref	ref	ref	ref			ref	ref
part time								18.635	8.085	0.276			2.418	34.852	12.998	8.728	0.192			-4.515	30.511	13.654	8.845	0.202			-4.111	31.419
other								59.84	11.085	0.601			37.607	82.073	54.604	11.416	0.548			31.695	77.513	54.316	11.56	0.545			31.097	77.536
Maternal night shifts (never)								-11.325	8.736	-0.173	-1.296	0.2	-28.847	6.198	-13.681	8.741	-0.209	-1.565	0.124	-31.221	3.859	-16.138	9.332	-0.247	-1.729	0.09	-34.882	2.605
Maternal late shifts (never)								9.567	9.805	0.13	0.976	0.334	-10.099	29.233	7.636	9.744	0.104	0.784	0.437	-11.916	27.188	11.055	10.417	0.15	1.061	0.294	-9.868	31.977
Maternal BMI								1.766	0.77	0.26	2.294	0.026	0.222	3.31	1.496	0.778	0.22	1.924	0.06	-0.064	3.057	1.463	0.784	0.215	1.866	0.068	-0.112	3.039
Quality of life															-0.307	0.194	-0.203	-1.587	0.119	-0.696	0.081	-0.081	0.289	-0.053	-0.279	0.782	-0.661	0.5
Late night ST																						0.182	3.64	0.011	0.05	0.96	-7.129	7.493
Early morning ST																						3.004	3.596	0.191	0.836	0.407	-4.218	10.226
R²				0.064							0.426							0.453							0.466
Adj. R²				0.032							0.351							0.369							0.359
ΔAdj. R²											0.319							0.018							-0.01
p-value				0.145							<.001							<.001							<.001

## Sheet: BMIp.Quan
Blockwise regression analyses - Body mass index percentile - Quantity of screentime
Variable (ref group)	Model 1							Model 2							Model 3							Model 4
	B	SE	β	t	p	CI (lower)	CI (upper)	B	SE	β	t	p	CI (lower)	CI (upper)	B	SE	β	t	p	CI (lower)	CI (upper)	B	SE	β	t	p	CI (lower)	CI (upper)
BMIp
Constant	67.056	6.214		10.792	<.001	54.618	79.495	-43.673	24.572		-1.777	0.081	-92.959	5.612	-0.598	36.384		-0.016	0.987	-73.608	72.413	-60.206	52.023		-1.157	0.253	-164.697	44.285
Gender (female)	-7.068	8.077	-0.111	-0.875	0.385	-23.236	9.1	-6.745	6.882	-0.106	-0.98	0.332	-20.549	7.059	-8.091	6.839	-0.127	-1.183	0.242	-21.814	5.632	-12.197	7.109	-0.192	-1.716	0.092	-26.475	2.082
Ethnicity (white)	-18.439	10.147	-0.231	-1.817	0.074	-38.751	1.872	-13.429	9.425	-0.168	-1.425	0.16	-32.332	5.474	-12.036	9.334	-0.151	-1.29	0.203	-30.766	6.693	-11.569	9.215	-0.145	-1.256	0.215	-30.078	6.939
Maternal employment status:												0.015							0.093							0.051
(full time)								ref	ref	ref			ref	ref	ref	ref	ref			ref	ref	ref	ref	ref			ref	ref
part time								18.635	8.085	0.276			2.418	34.852	12.998	8.728	0.192			-4.515	30.511	15.919	8.937	0.235			-2.032	33.871
other								59.84	11.085	0.601			37.607	82.073	54.604	11.416	0.548			31.695	77.513	57.306	11.648	0.575			33.911	80.702
Maternal night shifts (never)								-11.325	8.736	-0.173	-1.296	0.2	-28.847	6.198	-13.681	8.741	-0.209	-1.565	0.124	-31.221	3.859	-12.82	8.668	-0.196	-1.479	0.145	-30.23	4.59
Maternal late shifts (never)								9.567	9.805	0.13	0.976	0.334	-10.099	29.233	7.636	9.744	0.104	0.784	0.437	-11.916	27.188	9.735	9.697	0.132	1.004	0.32	-9.742	29.212
Maternal BMI								1.766	0.77	0.26	2.294	0.026	0.222	3.31	1.496	0.778	0.22	1.924	0.06	-0.064	3.057	1.556	0.788	0.229	1.976	0.054	-0.026	3.138
Quality of life															-0.307	0.194	-0.203	-1.587	0.119	-0.696	0.081	0.104	0.303	0.068	0.343	0.733	-0.504	0.712
Quantity of ST WD																						2.178	2.188	0.356	0.995	0.324	-2.217	6.573
Quantity of ST WE																						-0.229	1.976	-0.04	-0.116	0.908	-4.198	3.739
R²				0.064							0.426							0.453							0.488
Adj. R²				0.032							0.351							0.369							0.385
ΔAdj. R²											0.319							0.018							0.016
p-value				0.145							<.001							<.001							<.001

## Sheet: BMIp.Loc
Blockwise regression analyses - Body mass index percentile - Location of screentime
Variable (ref group)	Model 1							Model 2							Model 3							Model 4
	B	SE	β	t	p	CI (lower)	CI (upper)	B	SE	β	t	p	CI (lower)	CI (upper)	B	SE	β	t	p	CI (lower)	CI (upper)	B	SE	β	t	p	CI (lower)	CI (upper)
BMIp
Constant	67.056	6.214		10.792	<.001	54.618	79.495	-43.673	24.572		-1.777	0.081	-92.959	5.612	-0.598	36.384		-0.016	0.987	-73.608	72.413	-0.518	47.109		-0.011	0.991	-95.188	94.151
Gender (female)	-7.068	8.077	-0.111	-0.875	0.385	-23.236	9.1	-6.745	6.882	-0.106	-0.98	0.332	-20.549	7.059	-8.091	6.839	-0.127	-1.183	0.242	-21.814	5.632	-10.089	8.08	-0.159	-1.249	0.218	-26.327	6.149
Ethnicity (white)	-18.439	10.147	-0.231	-1.817	0.074	-38.751	1.872	-13.429	9.425	-0.168	-1.425	0.16	-32.332	5.474	-12.036	9.334	-0.151	-1.29	0.203	-30.766	6.693	-13.781	9.654	-0.173	-1.428	0.16	-33.181	5.619
Maternal employment status:												0.015							0.093							0.068
(full time)								ref	ref	ref			ref	ref	ref	ref	ref			ref	ref	ref	ref	ref			ref	ref
part time								18.635	8.085	0.276			2.418	34.852	12.998	8.728	0.192			-4.515	30.511	13.823	9.014	0.204			-4.291	31.937
other								59.84	11.085	0.601			37.607	82.073	54.604	11.416	0.548			31.695	77.513	54.488	11.977	0.547			30.419	78.556
Maternal night shifts (never)								-11.325	8.736	-0.173	-1.296	0.2	-28.847	6.198	-13.681	8.741	-0.209	-1.565	0.124	-31.221	3.859	-16.228	9.436	-0.248	-1.72	0.092	-35.19	2.734
Maternal late shifts (never)								9.567	9.805	0.13	0.976	0.334	-10.099	29.233	7.636	9.744	0.104	0.784	0.437	-11.916	27.188	11.096	10.553	0.15	1.051	0.298	-10.111	32.303
Maternal BMI								1.766	0.77	0.26	2.294	0.026	0.222	3.31	1.496	0.778	0.22	1.924	0.06	-0.064	3.057	1.435	0.816	0.211	1.76	0.085	-0.204	3.074
Quality of life															-0.307	0.194	-0.203	-1.587	0.119	-0.696	0.081	-0.288	0.275	-0.19	-1.05	0.299	-0.84	0.264
Phone in bed																						12.559	13.469	0.186	0.932	0.356	-14.509	39.626
Phone in bedroom																						-13	13.068	-0.187	-0.995	0.325	-39.261	13.26
Phone as alarm																						1.83	12.098	0.029	0.151	0.88	-22.481	26.141
R²				0.064							0.426							0.453							0.466
Adj. R²				0.032							0.351							0.369							0.346
ΔAdj. R²											0.319							0.018							-0.023
p-value				0.145							<.001							<.001							<.001

## Sheet: BMIp.Ad
Blockwise regression analyses - Chapter 10, Body mass index percentile - Screentime addiction
Variable (ref group)	Model 1							Model 2							Model 3							Model 4
	B	SE	β	t	p	CI (lower)	CI (upper)	B	SE	β	t	p	CI (lower)	CI (upper)	B	SE	β	t	p	CI (lower)	CI (upper)	B	SE	β	t	p	CI (lower)	CI (upper)
BMIp
Constant	67.056	6.214		10.792	<.001	54.618	79.495	-43.673	24.572		-1.777	0.081	-92.959	5.612	-0.598	36.384		-0.016	0.987	-73.608	72.413	-93.814	55.078		-1.703	0.095	-204.496	16.869
Gender (female)	-7.068	8.077	-0.111	-0.875	0.385	-23.236	9.1	-6.745	6.882	-0.106	-0.98	0.332	-20.549	7.059	-8.091	6.839	-0.127	-1.183	0.242	-21.814	5.632	-12.883	7.949	-0.203	-1.621	0.112	-28.858	3.091
Ethnicity (white)	-18.439	10.147	-0.231	-1.817	0.074	-38.751	1.872	-13.429	9.425	-0.168	-1.425	0.16	-32.332	5.474	-12.036	9.334	-0.151	-1.29	0.203	-30.766	6.693	-17.064	8.888	-0.214	-1.92	0.061	-34.925	0.798
Maternal employment status:												0.015							0.093							0.042
(full time)								ref	ref	ref			ref	ref	ref	ref	ref			ref	ref	ref	ref	ref			ref	ref
part time								18.635	8.085	0.276			2.418	34.852	12.998	8.728	0.192			-4.515	30.511	15.52	8.151	0.229			-0.859	31.9
other								59.84	11.085	0.601			37.607	82.073	54.604	11.416	0.548			31.695	77.513	58.876	11.454	0.631			39.857	85.894
Maternal night shifts (never)								-11.325	8.736	-0.173	-1.296	0.2	-28.847	6.198	-13.681	8.741	-0.209	-1.565	0.124	-31.221	3.859	-23.347	8.907	-0.357	-2.621	0.012	-41.247	-5.447
Maternal late shifts (never)								9.567	9.805	0.13	0.976	0.334	-10.099	29.233	7.636	9.744	0.104	0.784	0.437	-11.916	27.188	15.859	9.557	0.215	1.659	0.103	-3.346	35.064
Maternal BMI								1.766	0.77	0.26	2.294	0.026	0.222	3.31	1.496	0.778	0.22	1.924	0.06	-0.064	3.057	1.74	0.725	0.256	2.4	0.02	0.283	3.197
Quality of life															-0.307	0.194	-0.203	-1.587	0.119	-0.696	0.081	0.364	0.328	0.24	1.11	0.272	-0.295	1.022
Videogaming addiction																						1.027	0.622	0.311	1.651	0.045	0.223	2.278
Social media addiction																						1.575	0.73	0.566	2.157	0.036	0.108	3.043
Mobile phone addiction																						-0.625	0.571	-0.297	-1.094	0.279	-1.772	0.523
R²				0.064							0.426							0.453							0.571
Adj. R²				0.032							0.351							0.369							0.475
ΔAdj. R²											0.319							0.018							0.106
p-value				0.145							<.001							<.001							<.001

[truncated: 16 more sheets: Chron.Tim, Chron.Quan, Chron.Loc, Chron.Ad, SHab.Tim, SHab.Quan, SHab.Loc, SHab.Ad, Insom.Tim, Insom.Quan, Insom.Loc, Insom.Ad, SOvar.Tim, SOvar.Quan, SOvar.Loc, SOvar.Ad]
